# Supplementary material for: Spatial Attention Modulates Neuronal Interactions between Simple and Complex Cells in V1
Source: Int J Mol Sci. 2023 May 4;24(9):8229. doi: 10.3390/ijms24098229 (PMC10179430; doi:10.3390/ijms24098229)
Supplement: Supplementary file 1 [file ijms-24-08229-s001.zip]

Archive with 1 entries (1 files):
- ijms-2345848-supplementary.pdf
